# Supplementary material for: Effects on the yield and fiber quality components of Bt cotton inoculated with Azotobacter chroococcum under elevated CO2
Source: PeerJ. 2023 Aug 7;11:e15811. doi: 10.7717/peerj.15811 (PMC10414027; doi:10.7717/peerj.15811)
Supplement: Supplemental Information 1 [file peerj-11-15811-s001.xlsx]

## Sheet: Rhizobacteria densities
		Sampled stage	Measure factors		2018 (copies/g)	2019 (copies/g)
		One day before planting	/	/	5.31 ± 0.04 105	5.27 ± 0.07 105
		Seedling stage	aCO2	AC	9.18 ± 0.05 1011 a	9.13 ± 0.05 1011 a
				CK	5.32 ± 0.07 105 b	5.34 ± 0.05 105 b
			eCO2	AC	9.22 ± 0.11 1011 a	9.17 ± 0.13 1011 a
				CK	5.29 ± 0.05 105 b	5.40 ± 0.03 105 b
		Harvest stage	aCO2	AC	9.22 ± 0.10 1011 a, B	9.23 ± 0.06 1011 a, B
				CK	5.36 ± 0.06 105 b	5.34 ± 0.10 105 b
			eCO2	AC	1.18 ± 0.04 1012 a, A	1.16 ± 0.03 1012 a, A
				CK	5.29 ± 0.11 105 b	5.28 ± 0.06 105 b
		Measure factors	Seedling stage		Harvest stage
		Ya	0.73/0.41		2.54/0.13
		CO2b	0.48/0.50		4837.79/<0.001***
		Azotoc	119688.61/<0.001***		348288.08/<0.001***
		Y × CO2	0.01/0.94		3.06/0.10
		Y × Azoto	0.73/0.41		2.54/0.13
		CO2 × Azoto	0.48/0.50		4837.80/<0.001***
		Y × CO2 × Azoto	0.01/0.94		3.06/0.10
		Seedling stage
		2018	aCO2	AC	9.12665e+11	9.18343e+11	0.0524722
		2018	aCO2	AC	9.23013e+11
		2018	aCO2	AC	9.19351e+11
		2018	aCO2	CK	535037	531673	0.0690914		Factors	df	F	Sig.
		2018	aCO2	CK	536257					7	17098.7	9.0428e-30
		2018	aCO2	CK	523727					1	119689	2.00073e-32
		2018	eCO2	AC	9.10842e+11	9.21588e+11	0.105406		Y	1	0.728776	0.40588
		2018	eCO2	AC	9.2201e+11				CO2	1	0.475934	0.500155
		2018	eCO2	AC	9.31911e+11				Azoto	1	119689	2.00077e-32
		2018	eCO2	CK	530841	529425	0.0491238		Y × CO2	1	0.00612345	0.938598
		2018	eCO2	CK	523960				Y × Azoto	1	0.72878	0.405879
		2018	eCO2	CK	533474				CO2 × Azoto	1	0.475933	0.500155
		2019	aCO2	AC	9.1228e+11	9.13399e+11	0.0464684		Y × CO2 × Azoto	1	0.00612322	0.938599
		2019	aCO2	AC	9.09414e+11				total	24
		2019	aCO2	AC	9.18503e+11
		2019	aCO2	CK	529645	534055	0.0523941
		2019	aCO2	CK	532673
		2019	aCO2	CK	539847
		2019	eCO2	AC	9.30202e+11	9.17474e+11	0.133235
		2019	eCO2	AC	9.18595e+11
		2019	eCO2	AC	9.03625e+11
		2019	eCO2	CK	541460	539541	0.0340213
		2019	eCO2	CK	541550
		2019	eCO2	CK	535613
		Harvest stage
		2018	aCO2	AC	9.3362e+11	9.22449e+11	0.0970059
		2018	aCO2	AC	9.17572e+11				Factors	df	F	Sig.
		2018	aCO2	AC	9.16155e+11					7	51139.3	1.41374e-33
		2018	aCO2	CK	533166	535676	0.0642703			1	348289	3.89396e-36
		2018	aCO2	CK	530882				Y	1	2.5389	0.130633
		2018	aCO2	CK	542979				CO2	1	4837.79	2.74186e-21
		2018	eCO2	AC	1.17214e+12	1.17521e+12	0.0370379		Azoto	1	348288	3.89403e-36
		2018	eCO2	AC	1.17932e+12				Y × CO2	1	3.05867	0.0994619
		2018	eCO2	AC	1.17415e+12				Y × Azoto	1	2.5389	0.130633
		2018	eCO2	CK	525082	529262	0.105692		CO2 × Azoto	1	4837.79	2.74185e-21
		2018	eCO2	CK	521423				Y × CO2 × Azoto	1	3.05868	0.0994619
		2018	eCO2	CK	541282				total	24
		2019	aCO2	AC	9.25415e+11	9.23e+11	0.0569495
		2019	aCO2	AC	9.16496e+11
		2019	aCO2	AC	9.2709e+11
		2019	aCO2	CK	529074	534042	0.0955744
		2019	aCO2	CK	527993
		2019	aCO2	CK	545061
		2019	eCO2	AC	1.16683e+12	1.16336e+12	0.0324599
		2019	eCO2	AC	1.16285e+12
		2019	eCO2	AC	1.1604e+12
		2019	eCO2	CK	521660	528433	0.0598651
		2019	eCO2	CK	530622
		2019	eCO2	CK	533017

## Sheet: nitrogen metabolism substances
		Soluble protein content									Table 1
		2018	aCO2	AC	19.3734	20.0638	0.909178		aCO2	AC	19.9034	0.664302	17.9269		主体间效应的检验
		2018	aCO2	AC	19.7239										因变量:处理值							Soluble protein content	2018-aCO2	2018-eCO2	2019-aCO2	2019-eCO2
		2018	aCO2	AC	21.0939										源	III 型平方和	df	均方	F	Sig.		AC	20.0638	20.9905	19.743	20.815
		2018	aCO2	CK	16.6889	17.0617	0.367424		aCO2	CK	16.8777	0.336786			校正模型	83.6912	7	11.9559	45.7908	2.08102e-09		CK	17.0617	16.8223	16.6937	16.4389
		2018	aCO2	CK	17.0727										截距	8283.95	1	8283.95	31727.4	8.18331e-28
		2018	aCO2	CK	17.4235										年份	0.58383	1	0.58383	2.23606	0.154286
		2018	eCO2	AC	20.9906	20.9905	0.356452		eCO2	AC	20.9028	0.279837	25.6887		环境处理	0.848851	1	0.848851	3.25109	0.0902404
		2018	eCO2	AC	20.634										固氮菌	79.8874	1	79.8874	305.967	7.471e-12
		2018	eCO2	AC	21.3469										年份 * 环境处理	0.00631981	1	0.00631981	0.0242048	0.878311		SE
		2018	eCO2	CK	16.0095	16.8223	0.709851		eCO2	CK	16.6306	0.572131			年份 * 固氮菌	0.0244182	1	0.0244182	0.0935213	0.76369		Soluble protein content	2018-aCO2	2018-eCO2	2019-aCO2	2019-eCO2
		2018	eCO2	CK	17.1375										环境处理 * 固氮菌	2.33072	1	2.33072	8.92663	0.00869897		AC	0.909178	0.356452	0.44661	0.213573
		2018	eCO2	CK	17.32										年份 * 环境处理 * 固氮菌	0.00969027	1	0.00969027	0.0371136	0.849658		CK	0.367424	0.709851	0.21678	0.451843
		2019	aCO2	AC	19.9329	19.743	0.44661				18.3905	1.65796	5.02122		误差	4.17756	16	0.261098
		2019	aCO2	AC	19.2328										总计	8371.82	24
		2019	aCO2	AC	20.0633										校正的总计	87.8688	23
		2019	aCO2	CK	16.8465	16.6937	0.21678				18.6269	2.41767
		2019	aCO2	CK	16.4456
		2019	aCO2	CK	16.7891
		2019	eCO2	AC	20.8424	20.815	0.213573				20.4031	0.713148	-1.48599
		2019	eCO2	AC	20.5891
		2019	eCO2	AC	21.0136
		2019	eCO2	CK	16.9355	16.4389	0.451843				16.7542	0.465834
		2019	eCO2	CK	16.052
		2019	eCO2	CK	16.3291
											Table 2
		Free amino acids content									Table 1
		2018	aCO2	AC	335.19	337.337	1.96208		aCO2	AC	338.16	3.90048	-1.23723		主体间效应的检验
		2018	aCO2	AC	339.038										因变量:处理值							Free amino acids content	2018-aCO2	2018-eCO2	2019-aCO2	2019-eCO2
		2018	aCO2	AC	337.782										源	III 型平方和	df	均方	F	Sig.		AC	337.337	336.352	338.984	338.597
		2018	aCO2	CK	341.156	340.377	5.58102		aCO2	CK	342.344	5.28014			校正模型	322.072	7	46.0104	2.3272	0.076699		CK	340.377	344.33	344.312	347.33
		2018	aCO2	CK	345.527										截距	2.78996e+06	1	2.78996e+06	141116	5.35888e-33
		2018	aCO2	CK	334.447										年份	43.9547	1	43.9547	2.22323	0.1554
		2018	eCO2	AC	341.983	336.352	5.10242		eCO2	AC	337.474	3.93965	-2.47593		环境处理	11.759	1	11.759	0.59477	0.45182
		2018	eCO2	AC	332.035										固氮菌	235.856	1	235.856	11.9296	0.00326641
		2018	eCO2	AC	335.039										年份 * 环境处理	0.043043	1	0.043043	0.00217711	0.963362		SE
		2018	eCO2	CK	342.121	344.33	4.15533		eCO2	CK	345.83	3.78445			年份 * 固氮菌	3.47296	1	3.47296	0.175662	0.680701		Free amino acids content	2018-aCO2	2018-eCO2	2019-aCO2	2019-eCO2
		2018	eCO2	CK	341.746										环境处理 * 固氮菌	26.1059	1	26.1059	1.32043	0.267403		AC	1.96208	5.10242	5.67004	2.9983
		2018	eCO2	CK	349.123										年份 * 环境处理 * 固氮菌	0.880964	1	0.880964	0.0445591	0.835482		CK	5.58102	4.15533	5.19008	3.43372
		2019	aCO2	AC	345.121	338.984	5.67004				340.252	4.93578			误差	316.331	16	19.7707
		2019	aCO2	AC	337.891										总计	2.7906e+06	24
		2019	aCO2	AC	333.94										校正的总计	638.403	23
		2019	aCO2	CK	349.545	344.312	5.19008				342.963	5.58506
		2019	aCO2	CK	344.225
		2019	aCO2	CK	339.165
		2019	eCO2	AC	335.992	338.597	2.9983				337.817	3.75481
		2019	eCO2	AC	341.874
		2019	eCO2	AC	337.923
		2019	eCO2	CK	346.355	347.33	3.43372				344.087	4.74306
		2019	eCO2	CK	351.146
		2019	eCO2	CK	344.489
											Table 2
		GPT activity									Table 1
		2018	aCO2	AC	20.7546	20.5584	0.2051		aCO2	AC	20.4093	0.315714	43.8621		主体间效应的检验
		2018	aCO2	AC	20.3455										因变量:处理值							GPT activity	2018-aCO2	2018-eCO2	2019-aCO2	2019-eCO2
		2018	aCO2	AC	20.575										源	III 型平方和	df	均方	F	Sig.		AC	20.5584	24.3522	20.2601	24.4299
		2018	aCO2	CK	14.0212	14.0969	0.318083		aCO2	CK	14.1867	0.339584			校正模型	502.911	7	71.8444	560.693	6.49745e-18		CK	14.0969	13.2959	14.2764	13.1949
		2018	aCO2	CK	14.446										截距	7826.28	1	7826.28	61078.4	4.34609e-30
		2018	aCO2	CK	13.8235										年份	0.00756253	1	0.00756253	0.05902	0.811139
		2018	eCO2	AC	24.6829	24.3522	0.535167		eCO2	AC	24.3911	0.45089	84.1472		环境处理	13.8674	1	13.8674	108.225	1.58059e-08
		2018	eCO2	AC	23.7348										固氮菌	452.482	1	452.482	3531.29	3.37095e-20
		2018	eCO2	AC	24.639										年份 * 环境处理	0.00340814	1	0.00340814	0.0265981	0.87249		SE
		2018	eCO2	CK	13.3874	13.2959	0.124141		eCO2	CK	13.2454	0.181534			年份 * 固氮菌	0.0335639	1	0.0335639	0.261942	0.61578		GPT activity	2018-aCO2	2018-eCO2	2019-aCO2	2019-eCO2
		2018	eCO2	CK	13.3457										环境处理 * 固氮菌	36.3549	1	36.3549	283.723	1.32696e-11		AC	0.2051	0.535167	0.374729	0.466188
		2018	eCO2	CK	13.1546										年份 * 环境处理 * 固氮菌	0.161551	1	0.161551	1.26079	0.278069		CK	0.318083	0.124141	0.403658	0.243579
		2019	aCO2	AC	19.8546	20.2601	0.374729				17.298	3.26464	19.5098		误差	2.05016	16	0.128135
		2019	aCO2	AC	20.5937										总计	8331.24	24
		2019	aCO2	AC	20.3321										校正的总计	504.961	23
		2019	aCO2	CK	14.6946	14.2764	0.403658				18.8124	6.16261
		2019	aCO2	CK	14.2456
		2019	aCO2	CK	13.8891
		2019	eCO2	AC	23.8923	24.4299	0.466188				22.4002	2.11229	-7.10629
		2019	eCO2	AC	24.6743
		2019	eCO2	AC	24.723
		2019	eCO2	CK	12.9545	13.1949	0.243579				13.716	0.555899
		2019	eCO2	CK	13.1888
		2019	eCO2	CK	13.4415
											Table 2
		Protease activity									Table 1
		2018	aCO2	AC	1.79155	1.80653	0.0145228		aCO2	AC	1.80736	0.00975166	-1.22237		主体间效应的检验
		2018	aCO2	AC	1.80751										因变量:处理值							Protease activity	2018-aCO2	2018-eCO2	2019-aCO2	2019-eCO2
		2018	aCO2	AC	1.82054										源	III 型平方和	df	均方	F	Sig.		AC	1.80653	1.79123	1.80818	1.7893
		2018	aCO2	CK	1.82655	1.82935	0.00583322		aCO2	CK	1.82945	0.00761251			校正模型	0.0120109	7	0.00171584	10.6222	5.59976e-05		CK	1.82935	1.84902	1.82955	1.84996
		2018	aCO2	CK	1.82545										截距	79.4226	1	79.4226	491678	2.46892e-37
		2018	aCO2	CK	1.83605										年份	2.81129e-07	1	2.81129e-07	0.00174037	0.96724
		2018	eCO2	AC	1.80983	1.79123	0.0161785		eCO2	AC	1.79027	0.0122752	-3.30812		环境处理	1.30441e-05	1	1.30441e-05	0.0807516	0.779926
		2018	eCO2	AC	1.78348										固氮菌	0.0099186	1	0.0099186	61.4026	7.24768e-07
		2018	eCO2	AC	1.78039										年份 * 环境处理	3.02045e-06	1	3.02045e-06	0.0186985	0.89294		SE
		2018	eCO2	CK	1.83121	1.84902	0.0157714		eCO2	CK	1.84949	0.0146766			年份 * 固氮菌	7.74347e-07	1	7.74347e-07	0.00479372	0.945659		Protease activity	2018-aCO2	2018-eCO2	2019-aCO2	2019-eCO2
		2018	eCO2	CK	1.8546										环境处理 * 固氮菌	0.00206813	1	0.00206813	12.8031	0.00251263		AC	0.0145228	0.0161785	0.00497843	0.0105901
		2018	eCO2	CK	1.86123										年份 * 环境处理 * 固氮菌	7.02956e-06	1	7.02956e-06	0.0435176	0.837386		CK	0.00583322	0.0157714	0.010527	0.0170029
		2019	aCO2	AC	1.80247	1.80818	0.00497843				1.8184	0.0142365	-0.95468		误差	0.00258454	16	0.000161534
		2019	aCO2	AC	1.81157										总计	79.4372	24
		2019	aCO2	AC	1.81052										校正的总计	0.0145954	23
		2019	aCO2	CK	1.84125	1.82955	0.010527				1.81963	0.0355612
		2019	aCO2	CK	1.82654
		2019	aCO2	CK	1.82085
		2019	eCO2	AC	1.79992	1.7893	0.0105901				1.79881	0.0138341	1.09542
		2019	eCO2	AC	1.77874
		2019	eCO2	AC	1.78923
		2019	eCO2	CK	1.85355	1.84996	0.0170029				1.83947	0.0152899
		2019	eCO2	CK	1.83146
		2019	eCO2	CK	1.86489
											Table 2

## Sheet: Yield indexs
				Cotton weight per 20 bolls									Table 1
	2018	aCO2	AC	119.456	119.436	119.436		0.178841	0.178841		aCO2	AC	119.479	0.176738	1.45602		Factors	df	F	Sig.		Cotton weight per 20 bolls	2018-aCO2	2018-eCO2	2019-aCO2	2019-eCO2
	2018	aCO2	AC	119.248														7	124.179	9.71138e-13		AC	119.436	121.639	119.521	121.704
	2018	aCO2	AC	119.604														1	5.53293e+06	9.603e-46		CK	117.827	118.304	117.701	118.372
	2018	aCO2	CK	117.856	117.827	117.827		0.158055	0.158055		aCO2	CK	117.764	0.1533			Y	1	0.0567476	0.814736
	2018	aCO2	CK	117.656													CO2	1	185.714	3.19197e-10
	2018	aCO2	CK	117.968													Azoto	1	619.085	3.22346e-14
	2018	eCO2	AC	121.36	121.639	121.639		0.250195	0.250195		eCO2	AC	121.671	0.259296	2.81679		Y × CO2	1	0.204116	0.657483
	2018	eCO2	AC	121.712													Y × Azoto	1	0.285088	0.600726		SE
	2018	eCO2	AC	121.844													CO2 × Azoto	1	63.6195	5.76403e-07		Cotton weight per 20 bolls	2018-aCO2	2018-eCO2	2019-aCO2	2019-eCO2
	2018	eCO2	CK	118.46	118.304	118.304		0.298342	0.298342		eCO2	CK	118.338	0.293402			Y × CO2 × Azoto	1	0.285088	0.600726		AC	0.178841	0.250195	0.201607	0.319825
	2018	eCO2	CK	117.96													total	24				CK	0.158055	0.298342	0.148288	0.350337
	2018	eCO2	CK	118.492
	2019	aCO2	AC	119.736	119.521	119.521		0.201607	0.201607				118.621	0.909242	1.8352
	2019	aCO2	AC	119.492
	2019	aCO2	AC	119.336
	2019	aCO2	CK	117.652	117.701	117.701		0.148288	0.148288				120.005	1.76068
	2019	aCO2	CK	117.584
	2019	aCO2	CK	117.868
	2019	eCO2	AC	121.576	121.704	121.704		0.319825	0.319825				120.575	1.16446	0.487416
	2019	eCO2	AC	122.068
	2019	eCO2	AC	121.468
	2019	eCO2	CK	117.968	118.372	118.372		0.350337	0.350337				118.051	0.373723
	2019	eCO2	CK	118.592
	2019	eCO2	CK	118.556
													Table 2
				Lint yield per 20 bolls									Table 1
	2018	aCO2	AC	51.648	51.6947	51.6947		0.0843169	0.0843169		aCO2	AC	51.752	0.201276	2.574		Factors	df	F	Sig.		Lint yield per 20 bolls	2018-aCO2	2018-eCO2	2019-aCO2	2019-eCO2
	2018	aCO2	AC	51.644														7	89.5041	1.24151e-11		AC	51.6947	52.8373	51.8093	52.848
	2018	aCO2	AC	51.792														1	1.76129e+06	9.10693e-42		CK	50.4693	50.592	50.4373	50.584
	2018	aCO2	CK	50.548	50.4693	50.4693		0.0800333	0.0800333		aCO2	CK	50.4533	0.0688496			Y	1	0.0723129	0.791435
	2018	aCO2	CK	50.472													CO2	1	62.5043	6.46261e-07
	2018	aCO2	CK	50.388													Azoto	1	525.415	1.15771e-13
	2018	eCO2	AC	52.568	52.8373	52.8373		0.262308	0.262308		eCO2	AC	52.8427	0.215164	4.45692		Y × CO2	1	0.0723129	0.791435
	2018	eCO2	AC	53.092													Y × Azoto	1	0.300937	0.590869		SE
	2018	eCO2	AC	52.852													CO2 × Azoto	1	37.9879	1.36249e-05		Lint yield per 20 bolls	2018-aCO2	2018-eCO2	2019-aCO2	2019-eCO2
	2018	eCO2	CK	50.656	50.592	50.592		0.211395	0.211395		eCO2	CK	50.588	0.170176			Y × CO2 × Azoto	1	0.175981	0.680429		AC	0.0843169	0.262308	0.290361	0.216444
	2018	eCO2	CK	50.764													total	24				CK	0.0800333	0.211395	0.068391	0.166325
	2018	eCO2	CK	50.356
	2019	aCO2	AC	51.596	51.8093	51.8093		0.290361	0.290361				51.1027	0.693205	2.10749
	2019	aCO2	AC	51.692
	2019	aCO2	AC	52.14
	2019	aCO2	CK	50.516	50.4373	50.4373		0.068391	0.068391				51.7153	1.1919
	2019	aCO2	CK	50.404
	2019	aCO2	CK	50.392
	2019	eCO2	AC	52.64	52.848	52.848		0.216444	0.216444				52.2973	0.603226	0.266913
	2019	eCO2	AC	53.072
	2019	eCO2	AC	52.832
	2019	eCO2	CK	50.404	50.584	50.584		0.166325	0.166325				50.5207	0.142353
	2019	eCO2	CK	50.732
	2019	eCO2	CK	50.616
													Table 2
				Boll number per plant									Table 1
	2018	aCO2	AC	14	13.6667	13.6667		0.57735	0.57735		aCO2	AC	13.6667	0.516398	30.1587		Factors	df	F	Sig.		Boll number per plant	2018-aCO2	2018-eCO2	2019-aCO2	2019-eCO2
	2018	aCO2	AC	13														7	18.9571	1.24126e-06		AC	13.6667	14	13.6667	14.3333
	2018	aCO2	AC	14														1	8940.1	2.03916e-23		CK	10.3333	11.3333	10.6667	11.6667
	2018	aCO2	CK	10	10.3333	10.3333		0.57735	0.57735		aCO2	CK	10.5	0.547723			Y	1	0.9	0.356892
	2018	aCO2	CK	11													CO2	1	8.1	0.011676
	2018	aCO2	CK	10													Azoto	1	122.5	6.5768e-09
	2018	eCO2	AC	15	14	14		1	1		eCO2	AC	14.1667	0.752773	23.1884		Y × CO2	1	0.1	0.755918
	2018	eCO2	AC	13													Y × Azoto	1	0.1	0.755918		SE
	2018	eCO2	AC	14													CO2 × Azoto	1	0.9	0.356892		Boll number per plant	2018-aCO2	2018-eCO2	2019-aCO2	2019-eCO2
	2018	eCO2	CK	11	11.3333	11.3333		0.57735	0.57735		eCO2	CK	11.5	0.547723			Y × CO2 × Azoto	1	0.1	0.755918		AC	0.57735	1	0.57735	0.57735
	2018	eCO2	CK	11													total	24				CK	0.57735	0.57735	0.57735	0.57735
	2018	eCO2	CK	12
	2019	aCO2	AC	13	13.6667	13.6667		0.57735	0.57735				12.0833	1.72986	3.65854
	2019	aCO2	AC	14
	2019	aCO2	AC	14
	2019	aCO2	CK	10	10.6667	10.6667		0.57735	0.57735				12.8333	1.52753
	2019	aCO2	CK	11
	2019	aCO2	CK	11
	2019	eCO2	AC	14	14.3333	14.3333		0.57735	0.57735				13.9167	0.668558	9.52381
	2019	eCO2	AC	14
	2019	eCO2	AC	15
	2019	eCO2	CK	12	11.6667	11.6667		0.57735	0.57735				11	0.738549
	2019	eCO2	CK	11
	2019	eCO2	CK	12
													Table 2
				Ginning outturn									Table 1
	2018	aCO2	AC	43.236	43.2823	43.2823		0.0401965	0.0401965		aCO2	AC	43.315	0.200698	1.10212		Factors	df	F	Sig.		Ginning outturn	2018-aCO2	2018-eCO2	2019-aCO2	2019-eCO2
	2018	aCO2	AC	43.3081														7	10.475	0		AC	43.2823	43.4378	43.3477	43.4233
	2018	aCO2	AC	43.3029														1	1.57261e+06	0		CK	42.8336	42.7648	42.852	42.7331
	2018	aCO2	CK	42.8896	42.8336	42.8336		0.104298	0.104298		aCO2	CK	42.8428	0.0888601			Y	1	0.018	0.896
	2018	aCO2	CK	42.8979													CO2	1	0.025	0.877
	2018	aCO2	CK	42.7133													Azoto	1	70.635	0
	2018	eCO2	AC	43.3158	43.4378	43.4378		0.16153	0.16153		eCO2	AC	43.4306	0.123453	1.59455		Y × CO2	1	0.224	0.643
	2018	eCO2	AC	43.621													Y × Azoto	1	0.043	0.839		SE
	2018	eCO2	AC	43.3768													CO2 × Azoto	1	3.372	0.043		Ginning outturn	2018-aCO2	2018-eCO2	2019-aCO2	2019-eCO2
	2018	eCO2	CK	42.7621	42.7648	42.7648		0.268782	0.268782		eCO2	CK	42.7489	0.173007			Y × CO2 × Azoto	1	0.012	0.914		AC	0.0401965	0.16153	0.309644	0.108867
	2018	eCO2	CK	43.0349													total	24				CK	0.104298	0.268782	0.0927792	0.042768
	2018	eCO2	CK	42.4974
	2019	aCO2	AC	43.0915	43.3477	43.3477		0.309644	0.309644				43.0789	0.287581	0.266863
	2019	aCO2	AC	43.2598
	2019	aCO2	AC	43.6918
	2019	aCO2	CK	42.9368	42.852	42.852		0.0927792	0.0927792				43.0898	0.38374
	2019	aCO2	CK	42.8664
	2019	aCO2	CK	42.7529
	2019	eCO2	AC	43.298	43.4233	43.4233		0.108867	0.108867				43.3728	0.169943	-0.219621
	2019	eCO2	AC	43.4774
	2019	eCO2	AC	43.4946
	2019	eCO2	CK	42.7268	42.7331	42.7331		0.042768	0.042768				42.7959	0.139994
	2019	eCO2	CK	42.7786
	2019	eCO2	CK	42.6937

## Sheet: Quality components indexs
				Length									Table 1
	2018	aCO2	AC	28.67	28.77	28.77		0.14	0.14		aCO2	AC	28.7983	0.215816	3.85887		Factors	df	F	Sig.		Length	2018-aCO2	2018-eCO2	2019-aCO2	2019-eCO2
	2018	aCO2	AC	28.71														7	28.6552	6.64737e-08		AC	28.77	30.01	28.8267	30.13
	2018	aCO2	AC	28.93														1	117103	2.38272e-32		CK	27.7633	26.9533	27.6933	26.9367
	2018	aCO2	CK	28.26	27.7633	27.7633		0.445234	0.445234		aCO2	CK	27.7283	0.324741			Y	1	0.0183942	0.893809
	2018	aCO2	CK	27.4													CO2	1	2.16615	0.160474
	2018	aCO2	CK	27.63													Azoto	1	159.853	9.62036e-10
	2018	eCO2	AC	29.51	30.01	30.01		0.544426	0.544426		eCO2	AC	30.07	0.486128	11.5977		Y × CO2	1	0.0309094	0.862649
	2018	eCO2	AC	30.59													Y × Azoto	1	0.157474	0.696736		SE
	2018	eCO2	AC	29.93													CO2 × Azoto	1	38.3601	1.28802e-05		Length	2018-aCO2	2018-eCO2	2019-aCO2	2019-eCO2
	2018	eCO2	CK	26.87	26.9533	26.9533		0.372066	0.372066		eCO2	CK	26.945	0.383288			Y × CO2 × Azoto	1	0.000227089	0.988163		AC	0.14	0.544426	0.3073	0.532541
	2018	eCO2	CK	27.36													total	24				CK	0.445234	0.372066	0.248462	0.478156
	2018	eCO2	CK	26.63
	2019	aCO2	AC	28.5	28.8267	28.8267		0.3073	0.3073				28.2633	0.617537	4.41576
	2019	aCO2	AC	28.87
	2019	aCO2	AC	29.11
	2019	aCO2	CK	27.54	27.6933	27.6933		0.248462	0.248462				28.5075	1.6845
	2019	aCO2	CK	27.56
	2019	aCO2	CK	27.98
	2019	eCO2	AC	30.69	30.13	30.13		0.532541	0.532541				29.4342	0.754736	-2.90716
	2019	eCO2	AC	30.07
	2019	eCO2	AC	29.63
	2019	eCO2	CK	27.48	26.9367	26.9367		0.478156	0.478156				27.3367	0.531094
	2019	eCO2	CK	26.58
	2019	eCO2	CK	26.75
													Table 2
				Uniform							aCO2	AC	Table 1
	2018	aCO2	AC	83.71	84.03	84.03		0.285832	0.285832				84.1933	0.342617	1.23244		Factors	df	F	Sig.		Uniform	2018-aCO2	2018-eCO2	2019-aCO2	2019-eCO2
	2018	aCO2	AC	84.26														7	25.5496	1.51918e-07		AC	84.03	84.8233	84.3567	84.85
	2018	aCO2	AC	84.12							aCO2	CK						1	2.22178e+06	1.42048e-42		CK	83.1467	83.02	83.19	83.0233
	2018	aCO2	CK	83.29	83.1467	83.1467		0.156312	0.156312				83.1683	0.247985			Y	1	0.790861	0.387015
	2018	aCO2	CK	82.98													CO2	1	4.8772	0.0421506
	2018	aCO2	CK	83.17							eCO2	AC					Azoto	1	159.469	9.79086e-10
	2018	eCO2	AC	84.7	84.8233	84.8233		0.276466	0.276466				84.8367	0.219879	2.18618		Y × CO2	1	0.571397	0.460689
	2018	eCO2	AC	85.14													Y × Azoto	1	0.464851	0.505116		SE
	2018	eCO2	AC	84.63							eCO2	CK					CO2 × Azoto	1	12.3394	0.00288481		Uniform	2018-aCO2	2018-eCO2	2019-aCO2	2019-eCO2
	2018	eCO2	CK	83.19	83.02	83.02		0.157162	0.157162				83.0217	0.219856			Y × CO2 × Azoto	1	0.334139	0.571279		AC	0.285832	0.276466	0.362951	0.209523
	2018	eCO2	CK	82.99													total	24				CK	0.156312	0.157162	0.357631	0.310054
	2018	eCO2	CK	82.88
	2019	aCO2	AC	84.41	84.3567	84.3567		0.362951	0.362951				83.6808	0.606502	0.764114
	2019	aCO2	AC	84.69
	2019	aCO2	AC	83.97
	2019	aCO2	CK	83.57	83.19	83.19		0.357631	0.357631				83.9292	0.970758
	2019	aCO2	CK	82.86
	2019	aCO2	CK	83.14
	2019	eCO2	AC	84.9	84.85	84.85		0.209523	0.209523				84.515	0.433831	-0.176661
	2019	eCO2	AC	84.62
	2019	eCO2	AC	85.03
	2019	eCO2	CK	83.33	83.0233	83.0233		0.310054	0.310054				83.095	0.236201
	2019	eCO2	CK	82.71
	2019	eCO2	CK	83.03
													Table 2
				Srength									Table 1
	2018	aCO2	AC	28.94	28.8167	28.8167		0.107858	0.107858		aCO2	AC	28.8433	0.218602	3.89002		Factors	df	F	Sig.		Srength	2018-aCO2	2018-eCO2	2019-aCO2	2019-eCO2
	2018	aCO2	AC	28.77														7	26.0204	1.33277e-07		AC	28.6167	29.2833	28.87	29.3067
	2018	aCO2	AC	28.74														1	220158	1.52738e-34		CK	27.8167	27.3333	27.71	27.2
	2018	aCO2	CK	27.63	27.8167	27.8167		0.394631	0.394631		aCO2	CK	27.7633	0.288352			Y	1	0.11465	0.739314
	2018	aCO2	CK	27.55													CO2	1	0.0348104	0.854339
	2018	aCO2	CK	28.27													Azoto	1	166.088	7.26897e-10
	2018	eCO2	AC	29.61	29.2833	29.2833		0.325013	0.325013		eCO2	AC	29.295	0.293581	7.43888		Y × CO2	1	0.0138	0.907947
	2018	eCO2	AC	29.28													Y × Azoto	1	0.430952	0.520853		SE
	2018	eCO2	AC	28.96													CO2 × Azoto	1	15.4599	0.00119099		Srength	2018-aCO2	2018-eCO2	2019-aCO2	2019-eCO2
	2018	eCO2	CK	27.24	27.3333	27.3333		0.262742	0.262742		eCO2	CK	27.2667	0.26808			Y × CO2 × Azoto	1	4.77509e-05	0.994572		AC	0.107858	0.325013	0.325115	0.330807
	2018	eCO2	CK	27.13													total	24				CK	0.394631	0.262742	0.208806	0.311929
	2018	eCO2	CK	27.63
	2019	aCO2	AC	29.24	28.87	28.87		0.325115	0.325115				28.3033	0.614511	1.56593
	2019	aCO2	AC	28.74
	2019	aCO2	AC	28.63
	2019	aCO2	CK	27.61	27.71	27.71		0.208806	0.208806				28.2808	1.09265
	2019	aCO2	CK	27.57
	2019	aCO2	CK	27.95
	2019	eCO2	AC	28.99	29.3067	29.3067		0.330807	0.330807				29.0692	0.341373	-1.82152
	2019	eCO2	AC	29.65
	2019	eCO2	AC	29.28
	2019	eCO2	CK	27.03	27.2	27.2		0.311929	0.311929				27.515	0.371129
	2019	eCO2	CK	27.01
	2019	eCO2	CK	27.56
													Table 2
				Micronaire									Table 1
	2018	aCO2	AC	4.3	4.2	4.2		0.1	0.1		aCO2	AC	4.18333	0.0752773	-3.58566		Factors	df	F	Sig.		Micronaire	2018-aCO2	2018-eCO2	2019-aCO2	2019-eCO2
	2018	aCO2	AC	4.2														7	8.39796	0.000230348		AC	4.2	4.13333	4.16667	4.1
	2018	aCO2	AC	4.1														1	74752.1	8.63715e-31		CK	4.33333	4.43333	4.33333	4.4
	2018	aCO2	CK	4.3	4.33333	4.33333		0.057735	0.057735		aCO2	CK	4.33333	0.0516398			Y	1	0.642857	0.434425
	2018	aCO2	CK	4.4													CO2	1	0.0714286	0.792682
	2018	aCO2	CK	4.3													Azoto	1	52.0714	2.05764e-06
	2018	eCO2	AC	4.1	4.13333	4.13333		0.057735	0.057735		eCO2	AC	4.11667	0.0752773	-7.28745		Y × CO2	1	0.0714286	0.792682
	2018	eCO2	AC	4.2													Y × Azoto	1	0.0714286	0.792682		SE
	2018	eCO2	AC	4.1													CO2 × Azoto	1	5.78571	0.0286128		Micronaire	2018-aCO2	2018-eCO2	2019-aCO2	2019-eCO2
	2018	eCO2	CK	4.4	4.43333	4.43333		0.057735	0.057735		eCO2	CK	4.41667	0.0752773			Y × CO2 × Azoto	1	0.0714286	0.792682		AC	0.1	0.057735	0.057735	0.1
	2018	eCO2	CK	4.4													total	24				CK	0.057735	0.057735	0.057735	0.1
	2018	eCO2	CK	4.5
	2019	aCO2	AC	4.2	4.16667	4.16667		0.057735	0.057735				4.25833	0.0996205	-1.61943
	2019	aCO2	AC	4.2
	2019	aCO2	AC	4.1
	2019	aCO2	CK	4.3	4.33333	4.33333		0.057735	0.057735				4.26667	0.172328
	2019	aCO2	CK	4.3
	2019	aCO2	CK	4.4
	2019	eCO2	AC	4.1	4.1	4.1		0.1	0.1				4.15	0.0797724	1.92308
	2019	eCO2	AC	4.2
	2019	eCO2	AC	4
	2019	eCO2	CK	4.5	4.4	4.4		0.1	0.1				4.375	0.0753778
	2019	eCO2	CK	4.4
	2019	eCO2	CK	4.3
													Table 2
				Elongation									Table 1
	2018	aCO2	AC	6.77	6.77333	6.77333		0.0351188	0.0351188		aCO2	AC	6.765	0.0398748	1.14627		Factors	df	F	Sig.		Elongation	2018-aCO2	2018-eCO2	2019-aCO2	2019-eCO2
	2018	aCO2	AC	6.81														7	12.9232	1.61575e-05		AC	6.77333	6.80667	6.75667	6.84
	2018	aCO2	AC	6.74														1	676455	1.92341e-38		CK	6.68333	6.60667	6.69333	6.63333
	2018	aCO2	CK	6.67	6.68333	6.68333		0.0416333	0.0416333		aCO2	CK	6.68833	0.0402078			Y	1	0.664935	0.426796
	2018	aCO2	CK	6.65													CO2	1	0.0935065	0.763709
	2018	aCO2	CK	6.73													Azoto	1	73.3091	2.27316e-07
	2018	eCO2	AC	6.82	6.80667	6.80667		0.0416333	0.0416333		eCO2	AC	6.82333	0.0326599	3.0715		Y × CO2	1	1.03896	0.323229
	2018	eCO2	AC	6.84													Y × Azoto	1	0.0935065	0.763709		SE
	2018	eCO2	AC	6.76													CO2 × Azoto	1	15.0026	0.00134744		Elongation	2018-aCO2	2018-eCO2	2019-aCO2	2019-eCO2
	2018	eCO2	CK	6.61	6.60667	6.60667		0.0550757	0.0550757		eCO2	CK	6.62	0.0389872			Y × CO2 × Azoto	1	0.25974	0.617256		AC	0.0351188	0.0416333	0.0503322	0.01
	2018	eCO2	CK	6.55													total	24				CK	0.0416333	0.0550757	0.0472582	0.0152753
	2018	eCO2	CK	6.66
	2019	aCO2	AC	6.75	6.75667	6.75667		0.0503322	0.0503322				6.72667	0.0553227	0.862281
	2019	aCO2	AC	6.71
	2019	aCO2	AC	6.81
	2019	aCO2	CK	6.64	6.69333	6.69333		0.0472582	0.0472582				6.72167	0.111586
	2019	aCO2	CK	6.73
	2019	aCO2	CK	6.71
	2019	eCO2	AC	6.85	6.84	6.84		0.01	0.01				6.79417	0.0462126	-1.03223
	2019	eCO2	AC	6.83
	2019	eCO2	AC	6.84
	2019	eCO2	CK	6.62	6.63333	6.63333		0.0152753	0.0152753				6.65417	0.0519542
	2019	eCO2	CK	6.63
	2019	eCO2	CK	6.65
													Table 2
